# Supplementary material for: Atherosclerosis is associated with amyloid and tau pathology via blood–brain barrier dysfunction in the hippocampus of aged human brains
Source: PLoS One. 2025 Jun 11;20(6):e0324652. doi: 10.1371/journal.pone.0324652 (PMC12157335; doi:10.1371/journal.pone.0324652)
Supplement: S1 Table — (XLSX) [file pone.0324652.s002.xlsx]

## Sheet: Sheet1
S1 Table. Demographics of the subjects
ID	group	Gender	Age(year)	Cause of Death	Past History	post-mortem interval (h)	Degree of Arteriosclerosis (0: null;1: Low; 2: Intermediate; 3: High)	ABC Scores(N: Null; L: LOW; I: Intermediate; H: High)
1	sAS	Female	93	Respiratory Failure	Cardiovascular diseases	4.2	3	N
2	sAS	Female	73	Cardiac Failure	Cardiac Disease,Hypertension,Diabetes	5.7	3	-
3	sAS	Male	70	Cardiac Failure	-	5.5	3	N
4	sAS	Male	75	Cardiac Failure	Tramua History,Glaucoma,Stroke	7.7	3	L
5	sAS	Male	64	Cardiac Failure	Hypertension	2.8	3	-
6	sAS	Male	69	Respiratory Failure	Stroke	3.5	3	-
7	nAS	Male	86	Cardiac Failure	Hypertension,Stroke,Cardiovascular diseases	3.5	0	I
8	nAS	Male	69	Cancer	Pancreatic cancer	2	0	L
9	nAS	Female	67	Cancer	Hepatitis B virus, Hepatocellular carcinoma, Hepatectomy	2	0	N
10	nAS	Female	58	Cancer	Lung Cancer	5	0	N
11	nAS	Male	91	Respiratory Failure	-	4.7	0	H
12	nAS	Male	71	Ketoacidosis	Diabetes	3.3	0	L
