# Supplementary material for: Atherosclerosis is associated with amyloid and tau pathology via blood–brain barrier dysfunction in the hippocampus of aged human brains
Source: PLoS One. 2025 Jun 11;20(6):e0324652. doi: 10.1371/journal.pone.0324652 (PMC12157335; doi:10.1371/journal.pone.0324652)
Supplement: S2 Table — (XLSX) [file pone.0324652.s003.xlsx]

## Sheet: Sheet1
S2 Table. All the single data points used for the unpaired two-tailed t-test
ID&Gender (M: male, F: female)		12 M	11 M	10 F	9 F	8 M	7 M					6 M	5 M	4 M	3 M	2 F	1 F
Number of CD31 positive cells per mm²		nAS						mean	standard deviation	mean + twice the standard deviation	Dixon’s Q Test Q value	hAS						mean	standard deviation	mean + twice the standard deviation	Dixon’s Q Test Q value	Ttest pvalue (After stripping out the outliers)
		159.832	450.103	27.7858	20.6056	305.201	49.7125	168.873	160.128	489.129		399.161	128.637	40.9159	72.5768	64.4089	26.7255	122.071	127.98	378.031	0.77	0.237249
Number of αSMA positive cells per mm²
		15.6352	4.27013	90.406	35.8154	9.48556	36.9726	32.0975	28.8506	89.7986		3.39212	13.6819	59.9523	36.8575	14.9979	38.2032	27.8475	19.0743	65.9961		0.789085
Number of BAX positive cells per mm²
		75.0851	74.5606	88.8584	122.491	27.8538	575.368	160.703	187.514	535.73	0.827	34.9283	110.917	532.483	198.066	126.194	221.399	203.998	158.925	521.847	0.625
Global Avg Abeta Area (μm²)
		6.30605	9.36282	6.67083	2.00201	7.4227	8.34749	6.68532	2.32927	11.3439		17.6553	18.1636	8.17648	14.9585	9.86375	4.47989	12.2163	5.06919	22.3546		0.0509599
Global Avg Abeta Intensity
		0.429429	0.213626	0.215073	0.185469	0.38644	0.266523	0.28276	0.0925127	0.467785		0.312122	0.362976	0.673693	0.344496	0.257612	0.276371	0.371212	0.14004	0.651292	0.747	0.583202
Global Avg ptau Intensity
		0.090283	0.090295	0.022729	0.054144	0.045686	0.11867	0.0703012	0.032323	0.134947		0.055625	0.061241	0.032551	0.029731	0.114521	0.129147	0.0704693	0.0382678	0.147005		0.994158
Percentage of apoptotic endothelial cells
	EC	0.99875	1.07307	0.36442	0.279568	0.059386	7.80969	1.76415	2.7289	7.22196	0.869	2.9616	0.810061	6.22633	1.82885	4.16692	1.33585	2.88827	1.85447	6.5972		0.0341139
	SUB	1.57846	0.376661	0.149264	1.47727	0.115113	2.61094	1.05129	0.916251	2.88379		0.516318	3.11137	4.20325	2.07062	1.66094	2.56794	2.35507	1.15303	4.66112		0.0759311
	CA1	1.05082	2.09528	1.15146	0.659162	0.383091	10.241	2.5968	3.45974	9.51627	0.826	1.35151	2.63765	8.80478	12.3279	4.70626	5.87216	5.95005	3.70807	13.3662		0.0270918
	CA2	0.241713	0.762112	0.657895	0.625838	0.403226	3.20108	0.981978	1.00727	2.99652	0.824	2.06896	8.19672	9.45647	4.31154	3.22256		5.45125	2.87351	11.1983		0.00919295
	CA3	0.033766	1.40923	0.775528	0.52755	0.746697	0.844753	0.72292	0.408717	1.54036		0.463142	2.17149	3.52049	3.89127	1.52403		2.31409	1.26597	4.84603		0.0275645
	CA4	0.265856	5.20134	1.31234	0.658135	0.568078	3.03698	1.84046	1.75605	5.35256		0.100705	4.11647	2.73568	6.47631	2.27686	1.54946	2.87591	2.01418	6.90428		0.406547
	DG	0.227221	4.35262	4.25054	2.15602	1.98597	1.09735	2.34495	1.5203	5.38555		0.778258	1.77691	0.486336	0.352967	0.093145	4.82439	1.38534	1.62751	4.64035	0.644	0.0685201
	WM	0.255047	0.613451	1.89768	1.27403	0.306433	0.282605	0.771542	0.614795	2.00113		0.113435	0.200872	0.069857	0.076174	0.731431	1.33297	0.42079	0.467853	1.3565		0.333946
Percentage of apoptotic smooth muscle cells
	EC	0.074185	0.079261	0.131872	0.023866	0.018683	1.52603	0.308983	0.545595	1.40017	0.925	0.09015	0.145295	0.247347	0.261627	0.218036	0.169378	0.188639	0.0599831	0.308605		0.00662427
	SUB	0.197308	0.099397	0.146968	0.568182	0.025116	0.336216	0.228864	0.179183	0.58723			0.283582	0.272586	0.278371	0.114548	0.252068	0.240231	0.063745	0.367721		0.905556
	CA1	0.196382	0.090344	1.68291	0.141973	0.15852	0.737952	0.501346	0.571645	1.64464	0.593	0.133986	0.230761	0.867726	2.34243	0.288138	0.924143	0.797864	0.75594	2.30974	0.642	0.309376
	CA2			0.986842	0.044703		0.135257	0.388934	0.424398	1.23773				1.14892		0.100705		0.624811	0.524106	1.67302		0.697043
	CA3		0.092106	0.344679	0.117233	0.172315	0.028158	0.150898	0.107392	0.365681		0.038595	0.02784	0.192728	0.37196			0.157781	0.139807	0.437395		0.94335
	CA4	0.088619	1.39022	0.96238	0.292505	0.201576	0.808229	0.623922	0.467351	1.55862		0.067137	0.662651	0.274942	1.53114	0.256547		0.558483	0.52343	1.60534		0.847427
	DG	0.172946	0.116732	0.092635	0.044121	0.018629	1.65959	0.350776	0.587423	1.52562	0.906		1.67126	0.20205	0.535738	0.22725	0.070796	0.541418	0.585137	1.71169		0.162201
	WM	0.011137	0.024768	0.10301	0.011871	0.240212	0.080259	0.0785428	0.0802277	0.238998	0.599	0.021137	0.040501	0.162411	0.187926	0.030643	0.066068	0.084781	0.0657745	0.21633		0.321706
Avg Abeta Intensity
	EC	0.429067	0.219568	0.218858	0.184221	0.391428	0.270127	0.285545	0.0922986	0.470142		0.320069	0.373037	0.676427	0.343554	0.265301	0.274042	0.375405	0.139698	0.654802	0.738	0.561725
	SUB	0.431532	0.20659	0.217146	0.183073	0.385328	0.264022	0.281282	0.0940176	0.469317		0.31293	0.366721	0.676266	0.345829	0.270663	0.28715	0.376593	0.137914	0.652422	0.763	0.490284
	CA1	0.431973	0.21957	0.211949	0.186242	0.38641	0.267817	0.283993	0.0926867	0.469367		0.306195	0.34775	0.677187	0.350633	0.253074	0.300201	0.372507	0.140126	0.652758	0.77	0.584246
	CA2	0.42626	0.19563	0.21225	0.185218	0.382506	0.269698	0.278594	0.0937067	0.466007		0.301403	0.326517	0.669464	0.349293	0.257412		0.380818	0.147509	0.675836		0.239251
	CA3	0.422367	0.200415	0.211544	0.18185	0.391728	0.265174	0.278846	0.0945311	0.467908		0.300662	0.330998	0.669029	0.344051	0.262943		0.381537	0.146435	0.674407		0.23641
	CA4	0.429354	0.217476	0.220383	0.20404	0.389373	0.260585	0.286869	0.0890658	0.465		0.299267	0.335978	0.672273	0.348624	0.244249	0.303877	0.367378	0.140316	0.648009	0.756	0.68735
	DG	0.433005	0.203079	0.219415	0.184277	0.391661	0.263335	0.282462	0.0956298	0.473722		0.31215	0.366586	0.671893	0.348766	0.251765	0.281334	0.372082	0.139501	0.651085	0.727	0.574942
	WM	0.426622	0.202695	0.213943	0.18279	0.386277	0.265559	0.279648	0.0937994	0.467247		0.310161	0.338166	0.668418	0.341774	0.245371	0.274491	0.363063	0.140718	0.6445	0.772	0.661241
Avg Abeta plaque number per mm²
	EC	14.1414	52.6444	21.3435	3.77211	6.32128	56.2972	25.7533	21.0994	67.9522		71.8759	27.3036	23.3048	29.6532	19.3235	2.13674	28.933	21.1712	71.2754	0.606	0.644285
	SUB	16.5805	72.2679	31.2008	2.37799	14.9178	36.644	28.9982	22.3483	73.6947		9.79548	27.9924	31.4639	39.956	56.6304	4.77033	28.4348	17.5335	63.5017		0.965497
	CA1	11.7452	53.9022	33.9431	4.6935	7.10096	54.5267	27.6519	21.0292	69.7103		58.5819	14.1107	32.1563	46.3484	29.5448	1.53189	30.379	18.9345	68.248		0.833715
	CA2	3.52602	12.1957	7.72559	3.1364	8.78405	23.8589	9.8711	6.98167	23.8344	0.563	28.8163	27.8209	18.2781	33.6403	2.29234		22.1696	11.117	44.4037		0.0317491
	CA3	0.29707	30.5371	10.0491	2.07138	19.0896	20.7562	13.8001	10.7274	35.2548		14.7887	13.6369	7.63005	37.4161	24.2932		19.553	10.4059	40.3648		0.437706
	CA4	0.872287	46.984	19.87	2.78667	21.497	7.34546	16.5592	15.7145	47.9882		12.6834	11.1643	4.19919	34.9074	28.3573	0.655459	15.3278	12.3597	40.0473		0.893192
	DG	2.13392	31.6615	10.1854	2.5211	6.71656	43.7214	16.1566	15.8511	47.8589		29.5947	32.0401	4.61764	22.3666	35.1389		24.7516	10.9137	46.5789		0.377359
	WM	5.08902	24.8234	24.606	1.06275	40.4215	29.8489	20.9753	13.7463	48.4679		33.1558	9.88114	15.5627	36.8703	9.96347	6.07686	18.585	11.9884	42.5619		0.775492
Percentage of CD31+Abeta Double Positive cells
	EC	2.57449	0.706643	0.174411	0.177287	0.184832	6.21838	1.67267	2.20244	6.07756	0.603	9.17195	0.277311	1.29303	1.78736	2.54982	0.498546	2.59634	3.03789	8.67211	0.745	0.431013
	SUB	2.10822	0.306909	0.087262	0.227273	1.013	1.26058	0.833874	0.711947	2.25777		1.49862	1.21726	1.18829	2.05918	3.02278	0.488381	1.57909	0.795247	3.16958		0.149548
	CA1	2.01895	1.08412	0.856215	0.243383	2.3646	6.95783	2.25418	2.21955	6.69329	0.684	7.84108	1.08672	2.76802	11.4344	4.69025	0.346554	4.69451	3.89358	12.4817		0.118054
	CA2	1.17403	0.16331		0.134108	2.5	1.75834	1.14596	0.91637	2.9787		17.0115	4.5082	1.19311	4.31154			6.75608	6.06525	18.8866		0.115125
	CA3	0.297137	0.469743	0.215424	0.039078	2.28604	0.422377	0.621634	0.757485	2.1366	0.808	4.12968	1.07183	0.430425	4.09156	1.35656		2.21601	1.57581	5.36764		0.0409161
	CA4	0.73427	2.78044	0.699912		2.65714	0.587803	1.49191	1.00367	3.49925		4.39745	1.64659	0.281816	6.35216	2.60823	0.059595	2.55764	2.23739	7.03242		0.39584
	DG	0.691785	0.75227	0.162112	0.02206	0.670641	2.54728	0.807691	0.82618	2.46005	0.711	2.65849	1.79982	0.561251	1.98615	2.54915		1.91097	0.749107	3.40919		0.00709445
	WM	0.319269	0.143409	0.040257	0.006925	1.84207	0.540153	0.482014	0.634447	1.75091		1.03174	0.314825	0.429403	1.25296	0.288375	0.094086	0.568565	0.422358	1.41328		0.148796
Percentage of Aβ positive Vascular Unit
	EC	7.58522	8.9807	0.590049	0.012424	8.98272	26.4045	8.75927	8.71851	26.1963	0.66	30.7047	1.93371	19.5493	39.7216	1.65008	0.072231	15.6053	15.5353	46.6759		0.221389
	SUB	8.2478	9.55916		1.60498	4.21549	6.61536	6.04856	2.84913	11.7468		47.8419	2.63037	27.8593	32.7928	6.17886		23.4606	16.9319	57.3244		0.0770711
	CA1	5.27816	2.51641	2.32872	0.189763	9.1546	3.02666	3.74905	2.83682	9.42269		41.4627	4.71712	27.7135	35.4849	0.956731		22.067	16.3388	54.7445		0.037347
	CA2	12.0842	0.128485		0.432652		1.67084	3.57905	4.94432	13.4677		10.09	2.3294	8.43554				6.95164	3.33747	13.6266		0.428071
	CA3	0.294481	3.83385			26.2884		10.1389	11.5105	33.1598		0.020969	10.7809	4.56386	37.7687	3.53841		11.3346	13.6652	38.665		0.916059
	CA4		4.34004	0.953569		18.8793		8.05764	7.77597	23.6096		3.6822	5.47349	3.20979	39.1808	6.47273		11.6038	13.8392	39.2821		0.736566
	DG	1.11219	4.63777	0.324617	0.531841	1.84729	1.78166	1.70589	1.42948	4.56485	0.647	2.12766	13.5973	1.10573	53.7316	3.18566		14.7496	20.0006	54.7507		0.210216
	WM	2.53456	0.336294	0.58285		34.7927	2.43183	8.13565	13.3595	34.8547		28.1265	7.04014	9.01556	28.4222	1.0189	0.375213	12.3331	11.6784	35.6899		0.627188
Avg ptau Intensity
	EC	0.091313	0.090364	0.022836	0.055235	0.045774	0.121604	0.0711877	0.0330474	0.137283		0.053892	0.0631	0.032896	0.029907	0.114243	0.128738	0.0704627	0.0380735	0.14661		0.974981
	SUB	0.088563	0.088295	0.022756	0.051666	0.045474	0.114911	0.0686108	0.0312366	0.131084		0.059127	0.062161	0.032396	0.029633	0.11125	0.128946	0.0705855	0.0374107	0.145407		0.929601
	CA1	0.092094	0.089601	0.022596	0.052955	0.049402	0.117597	0.0707075	0.0318768	0.134461		0.058788	0.058095	0.033041	0.02966	0.117782	0.13014	0.071251	0.039054	0.149359		0.981241
	CA2	0.090107	0.094255	0.022656	0.051134	0.048281	0.113267	0.06995	0.0314476	0.132845		0.058092	0.055626	0.033287	0.029578	0.113579		0.0580324	0.030044	0.11812		0.577651
	CA3	0.091247	0.096006	0.022753	0.051398	0.045882	0.119333	0.0711032	0.0334519	0.138007		0.059624	0.058942	0.032643	0.029552	0.118162		0.0597846	0.0318099	0.123404		0.617753
	CA4	0.09292	0.09415	0.022609	0.04702	0.04394	0.123167	0.0706343	0.0350856	0.140805		0.054223	0.055135	0.032197	0.029324	0.124652	0.126493	0.0703373	0.0402722	0.150882		0.990324
	DG	0.09292	0.093576	0.022844	0.047929	0.046352	0.120002	0.0706038	0.0337866	0.138177		0.056012	0.059974	0.032555	0.02943	0.128102	0.136278	0.0737252	0.042875	0.159475		0.900795
	WM	0.089425	0.09051	0.022679	0.053217	0.045338	0.122084	0.0705422	0.0332619	0.137066		0.055035	0.059952	0.032356	0.029751	0.11579	0.130411	0.0705492	0.038958	0.148465		0.999762
Avergage number of ptau within 50μm of Vascular Unit
	0-5μm	2.30573	1.61783	9.68153	0.458599	7.79618	0.127389	3.66454	3.69909	11.0627		8.24204	2.78981	35.2739	49.2866	0.050955	0.152866	15.966	19.234	54.434		0.190493
	5-10μm	4.12314	1.85987	3.61783	0.33121	3.8896	0.14862	2.32838	1.64726	5.6229		3.94055	2.72612	20.9172	32.6837	0.067941	0.488323	10.1373	12.3313	34.7999		0.190737
	10-15μm	5.27388	2.47389	1.8879	0.440764	2.27771	0.270064	2.10403	1.65285	5.40974		2.30064	2.22675	12.6038	19.2229	0.053503	0.820382	6.20467	7.16841	20.5415		0.241016
	15-20μm	5.97452	2.60964	1.32666	0.44586	1.66333	0.263876	2.04732	1.92143	5.89017	0.589	1.51956	1.81984	8.6879	12.6006	0.10919	1.00273	4.28996	4.66314	13.6162		0.227406
	20-25μm	6.35103	2.86483	0.946921	0.424628	1.47629	0.278839	2.05709	2.10108	6.25925	0.574	1.4678	1.6787	6.82095	9.21444	0.110403	1.0828	3.39585	3.37633	10.1485		0.233773
	25-30μm	6.44702	2.89404	0.816445	0.45165	1.36306	0.341633	2.05231	2.14137	6.33506	0.582	1.23335	1.47423	6.01737	7.1824	0.104227	1.21366	2.87087	2.69328	8.25743		0.255036
	30-35μm	6.56933	2.78099	0.674179	0.478197	1.19353	0.360608	2.00947	2.19469	6.39884	0.61	0.99657	1.36306	5.67173	5.98824	0.120529	1.20627	2.55773	2.34863	7.25498		0.265008
	35-40μm	6.46369	2.76348	0.565605	0.428875	1.05053	0.344798	1.93616	2.18518	6.30653	0.605	0.828025	1.36136	5.21614	5.38854	0.120594	1.27473	2.3649	2.11606	6.59703		0.264935
	40-45μm	6.40465	2.71862	0.466092	0.433121	1.07456	0.347696	1.90746	2.17027	6.248	0.609	0.646684	1.2574	4.99513	4.83027	0.11465	1.27913	2.18721	1.96757	6.12236		0.291797
	45-50μm	6.24204	2.52229	0.471338	0.441167	1.0875	0.382166	1.85775	2.09615	6.05005	0.635	0.496815	1.15991	4.75293	4.63024	0.093865	1.2645	2.06638	1.89781	5.86199		0.309254
The cells with yellow shading are the excluded outliers
