# Supplementary material for: Atherosclerosis is associated with amyloid and tau pathology via blood–brain barrier dysfunction in the hippocampus of aged human brains
Source: PLoS One. 2025 Jun 11;20(6):e0324652. doi: 10.1371/journal.pone.0324652 (PMC12157335; doi:10.1371/journal.pone.0324652)
Supplement: S3 Table — (XLSX) [file pone.0324652.s004.xlsx]

## Sheet: Sheet1
S3 Table. All single data points used for Pearson correlation analysis
Age	Global Avg pTau staining intensity	Global Avg Abeta Intensity	Number of BAX positive cells per mm2
71	0.090283	0.429429	75.0851
91	0.090295	0.213626	74.5606
58	0.022729	0.215073	88.8584
67	0.054144	0.185469	122.491
69	0.045686	0.38644	27.8538
86	0.11867	0.266523	575.368
69	0.055625	0.312122	34.9283
64	0.061241	0.362976	110.917
75	0.032551	0.673693	532.483
70	0.029731	0.344496	198.066
73	0.114521	0.257612	126.194
93	0.129147	0.276371	221.399
R squared	0.5399	0.0423	0.1272
P value	0.0065	0.544	0.3116
Equation	Y = 0.002524*X - 0.1160	Y = -0.001427*X + 0.4007	Y = 2.029*X - 39.04
The cells with yellow shading are the excluded outliers
